# Supplementary material for: Highly Transparent Aromatic Polyamides from Unsymmetrical Diamine with Trifluoromethyl Groups
Source: Polymers (Basel). 2022 Jan 27;14(3):501. doi: 10.3390/polym14030501 (PMC8840359; doi:10.3390/polym14030501)
Supplement: Supplementary file 1 [file polymers-14-00501-s001.zip]

Archive with 1 entries (1 files):
- polymers-1571791-supplementary.pdf
